# Supplementary material for: Helping authors produce FAIR taxonomic data: evaluation of an author-driven phenotype data production prototype
Source: Database (Oxford). 2025 Jan 29;2025:baae097. doi: 10.1093/database/baae097 (PMC11928229; doi:10.1093/database/baae097)
Supplement: baae097_Supp [file baae097_supp.zip]

Archive with 1 entries (1 files):
- supplementary file.docx
